# Supplementary material for: Exploring the Genetic Diversity of the Jewel Beetles Sternocera aequisignata Saunders, 1866, and S. ruficornis Saunders, 1866 (Coleoptera: Buprestidae) in Thailand and Lao PDR
Source: Insects. 2025 Mar 19;16(3):322. doi: 10.3390/insects16030322 (PMC11942929; doi:10.3390/insects16030322)
Supplement: Supplementary file 1 [file insects-16-00322-s001.zip]

Archive with 7 entries (7 files):
- Figure S1.tif
- Figure S2.jpg
- Table S1.xlsx
- Table S2.xlsx
- Table S3.xlsx
- Table S4.pdf
- Table S5.pdf
