# Supplementary material for: Exploring the Genetic Diversity of the Jewel Beetles Sternocera aequisignata Saunders, 1866, and S. ruficornis Saunders, 1866 (Coleoptera: Buprestidae) in Thailand and Lao PDR
Source: Insects. 2025 Mar 19;16(3):322. doi: 10.3390/insects16030322 (PMC11942929; doi:10.3390/insects16030322)
Supplement: Supplementary file 1 [file insects-16-00322-s001.zip › Table S1.xlsx]

## Sheet: Sheet1
	Table S1. Variable nucleotide positions compared between different CO1 haplotypes of Sternocera ruficornis (RgC) and S. aequisignata (GgC) in Thailand and Lao PDR. A dot ‘ . ’ represents an identical nucleotide of a reference sequence RgC1 and GgC1 for S. ruficornis and S. aequisignata, respectively.
	Haplotype number	Nucleotide variable positions
										9	7	0	5	8	7	2	7	0	5	6	9	5	8	1	0	3	5	7	7	0	4	7	0	3	6	8	2	8	7	6	3	5	8	0	6	5	8	4	7
		9	9	2	8	4	7	2	8	0	2	3	4	4	5	7	8	9	9	9	9	0	0	1	2	2	3	3	4	5	5	5	6	6	6	6	7	7	8	9	0	0	0	2	2	3	3	4	4
		1	4	5	5	6	6	8	8	1	1	1	1	1	1	1	1	1	1	1	1	2	2	2	2	2	2	2	2	2	2	2	2	2	2	2	2	2	2	2	3	3	3	3	3	3	3	3	3
	RgC1	A	A	G	C	T	G	G	T	A	C	C	A	A	T	T	T	T	G	G	T	T	A	T	A	G	T	G	G	C	G	T	A	G	A	T	C	C	A	T	G	C	C	T	C	A	T	G	G
	RgC2	.	.	.	.	.	.	.	.	.	.	.	.	.	.	.	.	.	.	.	.	.	.	.	.	.	.	.	.	T	A	.	.	.	.	.	.	.	.	.	.	.	.	.	.	.	.	.	.
	RgC3	.	.	.	.	.	.	.	.	.	.	.	.	.	.	.	.	.	.	.	.	.	G	C	.	.	.	A	T	.	.	.	.	.	.	.	T	T	.	.	.	.	.	.	.	.	A	.	.
	RgC4	.	.	.	.	.	.	.	.	.	.	T	.	.	C	.	C	.	.	.	.	.	.	C	.	.	.	.	.	.	.	.	.	.	.	.	.	.	.	.	.	.	.	.	.	.	.	.	.
	RgC5	.	.	.	T	.	.	.	.	.	.	.	.	.	.	.	.	.	.	.	.	.	G	C	.	.	.	A	.	.	.	.	.	.	.	.	T	T	.	.	.	.	.	.	.	.	A	.	.
	RgC6	.	.	.	T	.	.	.	.	.	.	.	.	.	.	.	.	.	.	.	.	.	.	C	.	.	.	A	.	.	A	.	.	.	.	.	T	T	.	.	.	.	.	.	.	.	A	.	.
	RgC7	.	G	A	.	.	.	.	.	.	T	.	G	G	.	.	.	.	.	.	.	.	.	C	.	.	C	.	.	.	.	G	.	.	.	.	.	.	.	.	.	.	T	.	.	.	.	A	.
	RgC8	.	.	.	.	.	.	.	.	.	.	.	.	.	.	.	.	.	.	.	.	.	.	.	.	.	.	.	.	.	A	.	.	.	.	.	.	.	.	.	.	.	.	.	.	.	.	.	.
	RgC9	.	.	.	.	.	.	.	.	.	.	.	.	.	.	.	.	.	.	.	.	.	.	.	.	.	.	.	.	.	.	.	.	.	.	.	.	.	.	C	.	.	.	C	.	.	.	.	.
	RgC10	.	.	.	.	.	.	.	.	.	.	.	.	.	.	.	.	.	.	.	.	.	.	.	.	.	.	.	A	.	.	.	.	.	.	.	.	.	G	.	.	.	.	.	.	G	.	.	.
	RgC11	.	.	.	.	.	A	.	.	.	.	.	.	.	.	.	.	.	.	.	.	.	.	.	.	.	.	.	.	.	.	.	.	.	.	.	.	.	.	.	.	.	.	.	.	.	.	.	.
	RgC12	.	.	.	.	.	.	.	C	.	.	.	.	.	.	.	.	.	.	.	.	.	.	.	.	.	.	.	.	.	.	.	.	.	.	.	.	.	.	.	.	.	.	.	.	.	.	.	.
	RgC13	.	.	.	.	.	.	.	.	.	.	.	.	.	.	.	.	.	.	.	.	.	.	.	.	.	.	.	.	.	.	.	.	.	.	.	.	.	.	.	.	.	.	.	.	.	.	.	.
	RgC14	.	.	.	.	.	.	.	.	.	.	.	.	.	.	.	.	.	.	.	.	.	.	.	.	.	.	.	A	.	.	.	.	.	.	.	.	.	G	.	.	.	.	.	.	.	.	.	.
	RgC15	.	.	.	.	.	.	.	.	.	.	.	.	.	.	.	.	.	.	.	.	.	.	.	.	.	.	.	.	.	.	.	.	.	.	.	.	.	.	.	.	.	.	.	.	.	.	.	.
	RgC16	.	.	.	.	.	.	.	C	.	.	.	.	.	C	.	.	C	.	.	.	.	.	.	.	.	.	.	A	.	.	.	.	.	.	.	.	.	.	.	.	.	.	.	.	.	.	.	.
	RgC17	.	.	.	.	.	.	.	.	.	.	.	.	.	.	.	.	.	.	.	.	.	.	.	.	.	.	.	.	.	.	.	.	.	.	.	.	.	.	.	.	.	.	C	.	.	.	.	.
	RgC18	.	.	.	.	.	.	.	C	.	.	.	.	.	.	.	.	.	.	.	.	.	.	.	.	.	.	.	.	.	A	.	.	.	.	.	.	.	.	.	.	.	.	.	.	.	.	.	.
	RgC19	.	.	.	.	.	.	.	.	.	.	.	.	.	.	.	.	.	.	.	.	.	.	.	.	.	.	.	.	.	.	.	.	.	.	.	.	.	.	.	.	.	.	.	.	.	.	.	.
	RgC20	.	.	.	.	.	A	.	.	.	.	.	.	.	.	.	.	.	.	.	.	.	.	.	.	.	.	.	A	.	.	.	.	.	.	.	.	.	.	.	.	.	.	.	.	.	.	.	.
	RgC21	.	.	.	T	.	A	.	.	.	.	.	.	.	.	.	.	.	A	.	.	.	.	.	.	.	.	.	.	T	.	.	.	.	T	.	T	.	.	.	.	.	T	.	.	.	.	.	.
	RgC22	.	.	.	T	.	T	.	.	G	.	.	.	.	.	.	.	C	A	.	.	C	.	.	.	.	.	.	.	T	.	.	.	A	.	C	T	.	.	.	.	.	T	C	T	.	.	.	A
	RgC23	.	.	.	T	.	T	.	.	G	.	.	.	.	.	.	.	C	A	.	.	C	.	.	.	.	.	.	.	T	.	.	.	A	.	C	T	.	.	.	.	.	T	C	T	.	.	.	.
	RgC24	.	.	.	T	.	T	.	.	G	.	.	.	.	.	.	.	C	A	.	.	C	.	.	.	.	.	.	.	T	.	.	.	A	.	.	T	.	.	.	.	.	T	C	T	.	.	.	.
	RgC25	.	.	A	T	.	.	.	.	.	T	T	.	.	.	.	C	.	.	.	.	.	.	C	.	.	C	.	.	.	.	G	.	.	.	.	.	.	.	.	.	.	T	.	.	.	.	A	.
	RgC26	.	.	.	T	.	T	.	.	.	.	.	.	.	.	.	.	.	.	.	.	.	.	.	.	.	.	.	.	T	.	.	.	.	.	.	T	.	.	.	.	.	T	.	.	.	.	.	.
	RgC27	.	.	.	T	.	T	.	.	.	.	.	.	.	.	.	.	.	.	.	.	.	.	.	.	.	.	.	.	T	.	.	.	.	.	.	T	.	.	.	.	.	T	.	.	.	.	.	.
	RgC28	.	.	.	.	.	.	.	.	.	.	.	.	.	.	.	.	C	A	.	.	.	.	.	.	.	.	.	.	.	.	C	.	.	.	.	.	.	.	.	.	T	T	.	.	.	.	.	.
	RgC29	.	.	.	T	.	T	.	.	.	.	.	.	.	.	.	.	.	.	.	.	.	.	.	.	.	.	.	.	T	.	.	.	.	.	.	T	.	.	.	.	.	T	.	.	.	.	.	.
	RgC30	.	.	.	T	.	A	.	.	.	.	.	.	.	.	.	.	.	A	A	.	.	.	.	.	.	.	.	.	T	.	.	.	.	T	.	T	.	.	.	.	.	T	.	.	.	.	.	.
	RgC31	.	G	A	.	.	.	.	.	.	T	.	G	.	.	.	.	.	.	.	.	.	.	C	.	.	C	.	.	.	.	G	.	.	.	.	.	.	.	.	.	.	T	.	.	.	.	A	.
	RgC32	.	G	A	.	.	.	.	.	.	T	.	G	.	.	.	.	.	.	.	.	.	.	C	.	.	C	.	.	.	.	G	.	.	.	.	.	.	.	.	.	.	T	.	.	.	.	A	.
	RgC33	.	G	A	.	.	.	.	.	.	T	.	G	.	C	.	.	.	.	.	.	.	.	C	.	.	C	.	.	.	.	G	.	.	.	.	.	.	.	.	.	.	T	.	.	.	.	A	.
	RgC34	.	G	A	.	.	.	.	.	.	T	.	G	.	.	.	.	.	.	.	.	.	.	C	.	.	C	.	.	.	.	G	.	.	.	.	.	.	.	.	.	.	T	.	.	.	.	A	.
	RgC35	.	G	A	.	.	.	.	.	.	T	.	G	.	.	.	.	.	.	.	.	.	.	C	.	.	C	.	.	.	.	G	.	.	.	.	.	.	.	.	.	.	T	.	.	.	.	A	.
	RgC36	.	.	A	T	.	.	.	.	.	T	T	.	.	.	.	C	.	.	.	.	.	.	C	.	.	C	.	.	.	.	G	.	.	.	.	.	.	.	.	.	.	T	.	.	.	.	A	.
	RgC37	.	.	.	.	.	.	.	.	.	.	.	.	.	.	C	.	.	.	.	.	.	.	C	.	.	.	.	.	.	.	.	.	.	.	.	.	.	.	.	.	.	.	.	.	.	.	.	.
	RgC38	.	.	.	.	.	.	.	.	.	.	.	.	.	.	C	.	.	.	.	.	.	.	C	.	.	C	.	.	.	.	.	.	.	.	.	.	.	.	.	.	.	.	.	.	.	.	.	.
	RgC39	.	.	.	.	.	.	T	C	.	.	.	.	.	.	.	.	.	.	.	.	.	.	C	.	.	.	.	.	.	.	.	.	.	.	C	G	.	.	.	.	.	.	.	.	.	.	.	.
	RgC40	.	.	.	.	.	.	T	.	.	.	.	.	.	.	.	.	.	.	.	.	.	.	C	.	.	.	.	.	T	.	.	.	.	.	.	G	.	.	.	.	.	.	.	.	.	.	.	.
	RgC41	.	.	.	.	.	.	.	.	.	.	.	T	.	.	.	.	.	.	.	.	.	.	.	.	.	.	.	.	.	.	.	.	.	.	.	.	.	.	.	.	.	.	.	.	.	.	.	.
	RgC42	.	.	.	.	.	.	.	.	.	.	.	.	.	.	.	.	.	.	.	.	.	.	.	.	.	.	.	.	.	.	.	.	.	.	.	.	.	.	.	.	.	.	.	.	.	.	.	.
	RgC43	.	.	.	.	.	.	.	.	.	.	.	.	.	.	.	.	.	.	.	.	.	.	.	.	.	.	.	A	.	.	.	.	.	.	.	.	.	.	.	.	.	.	.	.	.	.	.	.
	RgC44	.	.	.	T	.	T	.	.	.	.	.	.	.	.	.	.	.	A	.	.	.	.	.	.	.	.	.	.	T	.	.	.	.	.	.	T	.	.	.	.	.	T	.	.	.	.	.	.
	RgC45	.	.	.	T	.	T	.	.	.	.	.	.	.	.	.	.	.	A	.	.	.	.	.	.	.	.	.	.	T	.	.	.	.	.	.	T	.	.	.	.	.	T	.	.	.	.	.	.
	RgC46	G	.	.	.	.	.	.	.	.	.	.	.	.	.	.	.	.	.	.	.	.	.	.	T	.	.	.	.	.	.	.	.	.	.	.	.	.	.	.	.	.	.	.	.	.	.	.	.
	RgC47	.	.	.	.	C	.	.	C	.	.	.	.	.	.	.	.	.	.	.	C	.	.	.	.	.	.	.	.	.	.	.	.	.	.	.	T	.	.	.	.	.	.	.	.	.	.	.	.
	RgC48	.	.	.	.	.	.	.	.	.	.	.	.	.	.	.	.	.	.	.	.	.	.	.	.	.	.	.	.	.	A	.	G	.	.	.	.	.	.	.	.	.	.	.	.	.	.	.	.
	RgC49	.	.	.	.	.	.	.	.	.	.	.	.	.	.	.	.	.	.	.	.	.	.	.	.	A	.	.	.	.	.	.	.	.	.	.	.	.	.	.	.	.	.	.	.	.	.	.	.
	RgC50	.	.	.	.	.	.	.	.	.	.	.	.	.	.	.	.	.	.	.	.	.	.	.	.	.	.	.	.	.	A	.	.	.	.	.	.	.	.	.	.	.	.	.	.	.	.	.	.
	RgC51	.	.	.	.	.	.	.	C	.	.	.	.	.	.	.	.	.	.	.	C	.	.	.	.	.	.	.	.	.	.	.	.	.	.	.	T	.	.	.	.	.	.	.	.	.	.	.	.
	RgC52	.	G	.	.	.	.	.	C	.	.	.	.	.	.	.	.	.	.	.	C	.	.	.	.	.	.	.	.	.	.	.	.	.	.	.	T	.	.	.	.	.	.	.	.	.	.	.	.
	RgC53	.	.	.	.	.	.	.	C	.	.	.	.	.	.	.	.	.	.	.	C	.	.	.	.	.	.	.	.	.	.	.	.	.	.	.	T	.	.	.	A	.	.	.	.	.	.	.	.
	RgC54	.	.	.	T	.	T	.	.	G	.	.	.	.	.	.	.	C	A	.	.	C	.	.	.	.	.	.	.	T	.	.	.	A	.	.	T	.	.	.	.	.	T	C	T	.	.	.	.
	RgC55	.	.	.	T	.	T	.	.	G	.	.	.	.	.	.	.	C	A	.	.	C	.	.	.	.	.	.	.	T	.	.	.	A	.	.	T	.	.	.	.	.	T	C	T	.	.	.	.
	RgC56	.	.	.	.	.	.	.	C	.	.	.	.	.	.	.	.	.	.	.	C	.	.	.	.	.	.	.	.	.	.	.	.	.	.	.	T	.	.	.	.	.	.	.	.	.	.	.	.
	RgC57	.	.	.	.	.	T	.	.	.	.	.	.	.	.	.	.	.	.	.	.	.	.	.	.	.	.	.	.	.	.	.	.	.	.	.	.	.	.	.	.	.	.	.	.	.	.	.	.
	RgC58	.	.	.	T	.	T	.	.	G	.	.	.	.	.	.	.	C	A	.	.	C	.	.	.	.	.	.	.	T	.	.	.	A	.	.	T	.	.	.	.	.	T	C	T	.	.	.	.
	RgC59	.	.	.	.	.	.	.	.	.	.	.	.	.	.	.	.	.	.	.	.	.	.	.	.	.	.	.	.	.	.	.	.	.	.	.	.	.	.	.	.	.	.	.	.	.	.	.	.
	RgC60	.	.	.	.	.	.	.	.	.	.	.	.	.	.	.	.	.	.	.	.	.	.	C	.	.	.	.	.	.	.	.	.	.	.	.	.	.	.	.	.	.	.	.	.	.	.	.	.
	RgC61	.	.	.	.	.	.	.	.	.	.	.	.	.	.	.	.	.	.	.	.	.	.	C	.	.	.	.	.	.	.	.	.	.	.	.	.	.	.	.	.	.	.	.	.	.	.	.	.
	RgC62	.	.	.	.	.	.	.	C	.	.	.	.	.	.	.	.	.	.	.	C	.	.	.	.	.	.	.	.	.	.	.	.	.	.	.	T	.	.	.	.	.	.	.	.	.	.	.	.
[truncated: 137 more columns]
