# Supplementary material for: Exploring the Genetic Diversity of the Jewel Beetles Sternocera aequisignata Saunders, 1866, and S. ruficornis Saunders, 1866 (Coleoptera: Buprestidae) in Thailand and Lao PDR
Source: Insects. 2025 Mar 19;16(3):322. doi: 10.3390/insects16030322 (PMC11942929; doi:10.3390/insects16030322)
Supplement: Supplementary file 1 [file insects-16-00322-s001.zip › Table S2.xlsx]

## Sheet: Sheet1
	Table S1. Variable nucleotide positions compared between different 16S rDNA haplotypes of Sternocera ruficornis (RgR) and S. aequisignata (GgR) in Thailand and Lao PDR. A dot ‘ . ’ represents an identical nucleotide of a reference sequence RgR1 and GgR1 for S. ruficornis and S. aequisignata, respectively.
	Haplotype number	Nucleotide variable positions																														Haplotype number	Nucleotide variable positions
									3	0	4	9	0	0	8	8	4	8	9	0	1	3	7	2	5	6	8	0	7	8					8	1	2	9	0	3	8	0	2	9	9	5	8	5	9
			4	9	8	1	1	2	0	2	3	3	4	5	5	6	8	9	9	0	0	0	0	4	4	4	2	3	3	3				9	1	2	3	3	5	5	6	7	7	7	9	0	0	2	3
		3	1	1	4	5	6	7	1	1	1	1	1	1	1	1	1	1	1	2	2	2	2	2	2	2	3	3	3	3			7	1	1	1	1	1	1	1	1	1	1	1	1	2	2	2	2
	RgR1	T	A	A	C	C	G	A	A	T	A	T	A	A	A	A	G	A	A	C	T	T	G	T	T	C	T	G	T	C		GgR1	G	G	T	A	A	T	C	A	T	T	A	C	A	T	C	T	A
	RgR2	.	.	.	.	.	.	.	.	.	.	.	.	.	.	.	.	.	.	.	.	.	.	.	.	T	.	.	.	.		GgR2	.	A	.	.	.	.	.	.	.	.	.	.	.	.	.	.	.
	RgR3	.	.	.	T	T	.	.	.	.	.	.	.	.	.	.	.	.	.	.	.	.	.	.	.	T	.	.	.	.		GgR3	.	.	.	.	.	.	T	.	.	.	.	.	.	.	.	.	.
	RgR4	.	.	.	.	.	.	.	.	.	C	.	.	.	.	.	.	.	.	.	.	.	.	.	.	T	.	.	.	.		GgR4	.	A	.	.	.	.	T	.	.	.	G	.	.	.	.	.	.
	RgR5	.	.	.	.	.	.	.	.	.	.	.	.	.	.	.	.	.	T	T	.	.	.	.	A	.	.	.	.	.		GgR5	.	A	.	.	.	.	.	.	.	.	.	.	.	.	.	.	.
	RgR6	.	.	.	.	.	.	.	.	.	.	C	.	.	.	.	.	.	.	.	.	.	.	.	.	.	C	.	.	.		GgR6	.	A	.	.	.	.	T	.	.	.	.	.	.	.	.	.	.
	RgR7	.	.	G	.	.	.	.	.	.	.	.	.	.	.	.	.	.	.	.	.	.	.	.	.	.	.	.	.	.		GgR7	.	A	.	.	.	.	T	.	.	.	.	.	.	.	.	.	.
	RgR8	.	.	.	.	.	.	.	.	.	.	.	T	.	.	.	.	.	.	.	.	.	.	.	.	.	.	.	.	.		GgR8	.	.	A	.	.	.	T	.	A	.	.	T	G	.	.	.	.
	RgR9	.	.	.	.	.	.	.	.	.	.	.	.	.	.	.	.	.	.	.	.	C	.	.	.	.	C	.	.	.		GgR9	.	.	A	.	.	.	T	.	A	.	C	T	G	.	.	.	.
	RgR10	.	.	.	.	.	.	.	.	.	.	.	.	.	.	.	.	.	.	.	.	.	A	.	.	.	.	.	.	.		GgR10	.	A	A	.	.	.	T	.	A	.	C	T	.	.	.	.	.
	RgR11	.	.	.	.	.	.	.	G	.	.	.	.	.	.	.	.	G	.	.	.	.	A	.	A	.	.	.	.	.		GgR11	.	.	A	.	.	.	T	.	A	.	C	T	.	.	.	.	.
	RgR12	.	.	.	.	.	.	.	G	.	.	.	.	.	G	.	.	G	.	.	.	.	A	.	A	.	.	.	.	.		GgR12	.	.	A	.	T	.	T	.	A	.	.	T	.	.	.	.	.
	RgR13	.	.	.	.	.	.	.	G	.	.	.	.	.	.	.	.	G	.	.	.	.	A	.	.	.	.	.	.	.		GgR13	.	.	A	.	.	.	T	.	A	.	C	T	.	.	.	.	.
	RgR14	.	.	.	.	.	.	.	G	C	.	.	.	.	.	.	.	G	.	.	.	.	A	.	A	.	.	.	.	.		GgR14	.	.	A	.	.	.	T	.	A	.	.	.	.	.	.	.	.
	RgR15	.	.	.	.	.	.	.	G	.	.	.	.	.	G	.	.	.	.	.	.	.	A	.	A	.	.	.	.	.		GgR15	.	.	A	.	.	.	T	.	A	.	C	T	.	.	.	.	.
	RgR16	.	G	.	.	.	.	.	.	.	.	.	.	.	.	.	.	.	.	.	.	.	.	.	A	.	.	.	.	.		GgR16	.	.	A	G	.	.	T	.	A	.	C	T	.	.	.	.	.
	RgR17	.	.	.	.	.	.	.	.	.	.	.	.	.	.	.	.	.	.	.	.	.	.	.	.	.	.	.	C	.		GgR17	.	A	A	.	.	.	T	.	.	.	.	.	.	C	.	C	.
	RgR18	.	.	.	.	.	A	.	.	.	.	A	.	.	.	.	.	.	.	.	.	.	.	.	.	.	.	A	.	.		GgR18	.	A	A	.	.	C	T	.	A	.	C	T	G	.	.	.	.
	RgR19	.	.	.	.	.	.	.	.	.	.	.	.	.	.	.	.	.	.	.	C	.	.	.	.	T	.	.	.	.		GgR19	.	A	A	.	.	.	T	.	A	.	.	T	G	.	.	.	.
	RgR20	.	.	.	.	.	.	.	.	.	.	.	.	.	.	.	.	.	.	.	.	.	.	C	.	.	.	.	.	.		GgR20	.	A	A	.	.	.	T	.	A	.	C	T	G	.	.	.	.
	RgR21	.	.	.	.	.	.	.	.	.	.	.	.	.	.	.	.	.	.	.	C	.	.	.	.	.	.	.	.	.		GgR21	.	.	A	.	.	.	T	.	A	.	C	T	.	.	.	.	.
	RgR22	.	.	.	.	.	.	.	.	.	.	.	.	.	.	.	A	.	.	.	.	.	.	.	.	.	.	.	.	.		GgR22	.	.	A	.	.	.	T	.	A	.	.	.	G	.	.	.	.
	RgR23	C	.	.	.	.	.	.	.	.	.	.	.	.	.	.	.	.	.	.	.	.	.	.	.	.	.	.	.	.		GgR23	.	.	A	G	.	.	T	G	A	.	.	.	G	.	.	.	.
	RgR24	C	.	.	.	.	.	.	.	.	.	.	.	.	.	.	.	.	.	.	.	.	.	.	.	.	.	.	.	T		GgR24	.	.	A	.	.	.	T	.	A	.	C	T	.	.	.	.	.
	RgR25	C	.	.	.	.	.	.	.	.	.	.	.	.	.	.	.	.	.	.	.	.	.	.	.	.	.	.	A	.		GgR25	A	.	A	.	.	.	T	.	A	.	C	T	.	.	.	.	.
	RgR26	.	.	.	.	.	.	.	.	.	.	.	.	.	.	G	.	.	.	.	.	.	.	.	.	T	.	.	.	.		GgR26	.	.	A	.	.	.	T	.	A	.	C	T	.	.	A	.	.
	RgR27	.	.	.	.	.	.	G	.	.	.	.	.	.	.	.	.	.	.	.	.	.	.	.	.	T	.	.	.	.		GgR27	.	.	A	.	.	.	T	.	A	.	C	T	.	.	.	.	.
	RgR28	.	.	.	.	.	.	.	.	.	.	.	.	G	.	.	.	.	.	.	.	.	.	.	.	T	.	.	.	.		GgR28	.	.	A	.	.	.	T	.	A	.	C	T	.	.	.	.	.
																																GgR29	.	.	A	T	.	.	T	.	A	.	.	T	.	.	.	.	C
																																GgR30	.	A	A	G	.	.	T	.	A	.	.	T	G	.	.	.	.
																																GgR31	.	A	A	G	.	.	T	G	A	.	.	.	G	.	.	.	.
																																GgR32	.	A	A	G	.	.	T	.	A	.	.	T	.	.	.	C	.
																																GgR33	.	.	A	.	.	.	T	.	A	.	C	T	.	.	.	.	.
																																GgR34	.	.	A	.	.	.	T	.	A	C	C	T	.	.	.	.	.
																																GgR35	.	A	A	G	.	.	T	.	A	.	.	.	G	.	.	.	.
[truncated: 12 more columns]
