# Supplementary material for: Exploring the Genetic Diversity of the Jewel Beetles Sternocera aequisignata Saunders, 1866, and S. ruficornis Saunders, 1866 (Coleoptera: Buprestidae) in Thailand and Lao PDR
Source: Insects. 2025 Mar 19;16(3):322. doi: 10.3390/insects16030322 (PMC11942929; doi:10.3390/insects16030322)
Supplement: Supplementary file 1 [file insects-16-00322-s001.zip › Table S3.xlsx]

## Sheet: Neutrality test
	Table S3. Neutrality test of Sternocera aequisignata (Gg) and S. ruficornis (Rg) populations based on CO1 and 16S rDNA sequences
	Gg(CO1)																Rg(CO1)
	Populations	RES	KPT	NSN	UBC	UDN	SVS	KMT	LRI	PBI	KRI	LEI	KSK	Mean	s.d.		Populations	SKN	CPM	RET	KSK	KSP	KSM	UBK	UBC	UBN	KKN	KPM	KSB	MDH	MDD	UDN	SVS	KMT	NKI	NPM	NBP	UDW	Mean	s.d.
	Tajima's D test																Tajima's D test
	Sample size	2	7	2	14	3	7	3	10	7	10	1	1	5.58333	4.23102		Sample size	4	4	4	7	9	6	6	9	7	2	3	2	3	5	13	9	7	6	8	3	10	6.04762	2.92363
	S	9	26	2	29	7	51	7	13	7	39	0	0	15.8333	16.6014		S	3	13	23	8	13	16	20	26	13	3	4	11	3	15	13	1	1	10	1	3	5	9.7619	7.5027
	Pi	9	8.95238	2	8.41758	4.66667	20.2857	4.66667	4.15556	3.33333	14.8222	0	0	6.69168	6.0438		Pi	2	8.66667	11.6667	2.47619	3.5	5.33333	10.5333	7.5	5.42857	3	2.66667	11	2	6.2	4.02564	0.22222	0.28571	4.2	0.25	2	1	4.47405	3.58434
	Tajima's D	0	-0.88793	0	-0.32948	0	-0.14743	0	-0.43547	0.86284	0.36461	0	0	-0.04774	0.42195		Tajima's D	2.01187	2.24818	-0.72045	-1.26953	-1.27992	-1.47739	1.26547	-1.07674	0.12638	0	0	0	0	-1.01543	-0.1608	-1.08823	-1.00623	-0.24625	-1.05482	0	-1.7411	-0.30881	1.07903
	Tajima's D p-value	1	0.247	1	0.393	1	0.44	1	0.381	0.814	0.68	1	1	0.74625	0.30099		Tajima's D p-value	0.967	0.993	0.261	0.119	0.103	0.019	0.94	0.148	0.578	1	1	1	1	0.139	0.456	0.188	0.211	0.459	0.203	1	0.014	0.51419	0.40379
	Fu's FS test																Fu's FS test
	No. of alleles(unchecked)	2	7	2	8	3	4	3	7	4	8	1	1	4.16667	2.65718		No. of alleles(unchecked)	2	2	3	6	9	2	4	8	7	2	2	2	3	3	8	2	2	4	2	3	3	3.7619	2.34318
	Theta_pi	9	8.95238	2	8.41758	4.66667	20.2857	4.66667	4.15556	3.33333	14.8222	N.A.	N.A.	N.A.	N.A.		Theta_pi	2	8.66667	11.6667	2.47619	3.5	5.33333	10.5333	7.5	5.42857	3	2.66667	11	2	6.2	4.02564	0.22222	0.28571	4.2	0.25	2	1	4.47405	3.58434
	Exp. no. of alleles	1.9	5.39746	1.66667	8.56596	2.52353	6.14374	2.52353	5.46473	4.13223	7.84756	0	0	3.84712	2.8651		Exp. no. of alleles	2.56667	3.45191	3.57017	3.72339	4.83714	4.29694	4.93493	6.19495	4.79059	1.75	2.2987	1.91667	2.16667	3.89896	6.20632	1.53948	1.60035	4.03716	1.56896	2.16667	2.92897	3.35455	1.47888
	FS	2.19722	-1.76449	0.69315	1.03436	0.3083	5.52935	0.3083	-1.19003	0.87029	0.53875	0	0	0.71043	1.82564		FS	2.19722	5.29578	2.88483	-2.70811	-6.25659	5.73678	2.6939	-1.6806	-2.81382	1.09861	2.02228	2.3979	-0.69315	2.74649	-1.3249	-0.26348	-0.09474	0.85103	-0.18197	-0.69315	0.47727	0.55674	2.77889
	FS p-value	0.549	0.093	0.396	0.693	0.4	0.982	0.382	0.189	0.68	0.547	N.A.	N.A.	N.A.	N.A.		FS p-value	0.83	0.978	0.88	0.021	0	0.984	0.874	0.15	0.024	0.412	0.762	0.555	0.119	0.913	0.228	0.172	0.217	0.623	0.197	0.128	0.56	0.45843	0.35734
	Gg (16S)																Rg(16S)
	Populations		UBC	RES	KPT	NSN	SVS	KMT	UDN	KRI	LEI	PBI	LRI	Mean	s.d.		Populations	CPM	KSP	KSK	SKN	UBC	UBK	UBN	RES	RET	KKN	MDD	KPM	MDH	KSB	KSM	SVS	KMT	NBP	NKI	NPM	UDN	Mean	s.d.
	Tajima's D test																Tajima's D test
	Sample size		13	2	10	2	7	4	3	12	1	14	12	7.27273	5.04164		Sample size	7	10	7	7	11	8	9	1	9	5	6	3	3	2	8	11	9	9	11	11	19	7.90476	3.97372
	S		5	1	11	1	9	2	3	13	0	5	13	5.72727	4.94148		S	0	0	2	2	8	1	4	0	5	0	4	0	0	2	2	1	0	2	1	0	4	1.80952	2.13586
	Pi		1.53846	1	3.31111	1	4.19048	1.16667	2	4.13636	0	1.31868	3	2.06016	1.39331		Pi	0	0	0.57143	0.57143	1.6	0.25	1.33333	0	1.27778	0	1.33333	0	0	2	0.67857	0.18182	0	0.61111	0.61818	0	0.69006	0.55795	0.61853
	Tajima's D		-0.16103	0	-0.66474	0	0.74802	0.59158	0	-0.16575	0	-0.5584	-1.2839	-0.13584	0.56232		Tajima's D	0	0	-1.23716	-1.23716	-1.71373	-1.05482	-0.38227	0	-1.29379	0	-1.29503	0	0	0	-0.44794	-1.1285	0	-0.58325	0.67135	0	-1.16911	-0.51769	0.65619
	Tajima's D p-value		0.45	1	0.29	1	0.761	0.831	1	0.486	1	0.33	0.112	0.66	0.33501		Tajima's D p-value	1	1	0.116	0.117	0.03	0.207	0.378	1	0.131	1	0.085	1	1	1	0.311	0.18	1	0.318	0.851	1	0.107	0.56338	0.42064
	Fu's FS test																Fu's FS test
	No. of alleles(unchecked)		7	2	7	2	4	3	3	7	1	3	8	4.27273	2.49363		No. of alleles(unchecked)	1	1	2	3	6	2	5	1	3	1	3	1	1	2	3	2	1	3	3	1	5	2.38095	1.49921
	Theta_pi		1.53846	1	3.31111	1	4.19048	1.16667	2	4.13636	N.A.	1.31868	3	N.A.	N.A.		Theta_pi	0	0	0.57143	0.57143	1.6	0.25	1.33333	N.A.	1.27778	0	1.33333	0	0	2	0.67857	0.18182	0	0.61111	0.61818	0	0.69006	N.A.	N.A.
	Exp. no. of alleles		3.9541	1.5	5.00582	1.5	4.44585	2.18688	2.16667	6.0212	0	3.75071	5.25469	3.25326	1.89602		Exp. no. of alleles	0	0	2.06038	2.06038	3.78791	1.56896	3.22432	0	3.16281	0	2.73965	0	0	1.66667	2.29657	1.4875	0	2.26772	2.40165	0	2.90033	1.50595	1.32603
	FS		-3.15612	0	-1.7795	0	1.34505	-0.65789	-0.69315	-0.50719	0	1.47606	-2.56478	-0.59432	1.44841		FS	0	0	0.85642	-0.9218	-2.16366	-0.18197	-1.7836	0	0.824	0	0.2969	0	0	0.69315	-0.4776	-0.40988	0	-0.53211	-0.31406	0	-2.15687	-0.29862	0.8451
	FS p-value		0.009	0.234	0.113	0.247	0.758	0.156	0.117	0.35	N.A.	0.822	0.057	N.A.	N.A.		FS p-value	N.A.	N.A.	0.618	0.07	0.026	0.191	0.045	N.A.	0.674	N.A.	0.525	N.A.	N.A.	0.365	0.157	0.127	N.A.	0.126	0.292	N.A.	0.023	N.A.	N.A.
	Yellow highlighted values are significant with p-value < 0.05
